# Supplementary material for: Higher Serum Testosterone Levels Associated with Favorable Prognosis in Enzalutamide- and Abiraterone-Treated Castration-Resistant Prostate Cancer
Source: J Clin Med. 2019 Apr 11;8(4):489. doi: 10.3390/jcm8040489 (PMC6518240; doi:10.3390/jcm8040489)
Supplement: Supplementary file 1 [file jcm-08-00489-s001.zip]

Archive with 2 entries (1 files):
- jcm-465537-SI/
- jcm-465537-SI/jcm-465537-supplementary.xlsx
