# Supplementary material for: Higher Serum Testosterone Levels Associated with Favorable Prognosis in Enzalutamide- and Abiraterone-Treated Castration-Resistant Prostate Cancer
Source: J Clin Med. 2019 Apr 11;8(4):489. doi: 10.3390/jcm8040489 (PMC6518240; doi:10.3390/jcm8040489)
Supplement: Supplementary file 1 [file jcm-08-00489-s001.zip › jcm-465537-SI/jcm-465537-supplementary.xlsx]

## Sheet: Enza PFS
Supplementary Table 1. Predictive factors of PFS in Enzalutamide
	Univariate Analysis					Multivariate Analysis
	Cut off	HR	COI	P		HR	COI	P
Age	73	0.71	0.40-1.23	0.2212
GS	9	0.95	0.54-1.68	0.8627
1st line PFS (m)	17.9	0.56	0.31-1.00	0.0483		0.72	0.13-3.50	0.6767
Previous Docetaxel	+/-	2.57	1.47-4.60	0.0008		0.52	0.10-1.89	0.3349
Liver Mets	+/-	6.23	2.01-16.31	0.0031		35.69	4.33-433.57	0.0008	*
Visceral Mets	+/-	1.51	0.83-2.58	0.1682
Lymph Mets	+/-	1.84	1.04-3.22	0.0355		2.58	0.45-16.37	0.2839
High Volume	+/-	1.66	0.93-3.09	0.0845
ALP (ng/dL)	254	1.17	0.68 -2.03	0.563
ICTP (ng/ml)	6.3	1.72	0.68 -4.55	0.2481
Hb (g/dL)	11.7	0.66	0.38 -1.15	0.1422
LDH (mg/dL)	218	1.41	0.82-2.46	0.2142
Alb (g/dL)	3.9	0.73	0.42-1.28	0.2688
CRP (mg/dL)	0.14	2.49	1.39-4.58	0.002		4.29	0.99-24.18	0.0523
NLR (ng/dL)	3.1	3.41	1.13-11.49	0.0292
PSA (ng/ml)	30.1	2.21	1.27-3.96	0.0052		2.87	0.84-11.51	0.0927
TST (ng/dL)	13	0.28	0.11-0.68	0.0044		0.08	0.01-0.44	0.0032	*
Steroid use	+/-	2.64	1.51-4.76	0.0006		0.91	0.22-3.86	0.9002
Estramustine use	+/-	1.93	1.10 -3.54	0.0216		0.9	0.22-3.53	0.8846
Previous Abi	+/-	2.56	0.76-6.41	0.1178
BMI; body mass index, Pre-treatment course; previous treatment course, Mets; metastasis, ALP; Alkaline phosphatase, ICTP; I collagen telopeptide, LDH; Lactate Dehydrogenase , Alb; albumin, CRP; C-reactive protein , NLR; Neutrophil / Lymphocyte ratio, PSA:prostate-specific antigen , TST; Testosterone, * Statistical significancer p<0.05

## Sheet: Abi PFS
Supplementary Table 2. Predictive factors of PFS in Abiraterone
	Univariate Analysis					Multivariate Analysis
	Cut off	HR	COI	P		HR	COI	P
Age	72	0.766283	0.37-1.58	0.4681
GS	9	0.884594	0.40-2.03	0.7644
1st line PFS (m)	12.6	0.814048	0.36-1.81	0.6133
Previous Docetaxel	+/-	2.769	1.27-6.06	0.0107		1.94	0.81-4.64	0.1343
Liver Mets	+/-	0.474255	0.08-1.62	0.2655
Visceral Mets	+/-	0.594512	0.17-1.55	0.3107
Lymph Mets	+/-	1.16882	0.55-2.53	0.6852
High Volume	+/-	1.68064	0.78-3.93	0.1917
EOD Score	2	2.32611	0.85-8.14	0.1028
ALP (ng/dL)	253	1.29267	0.63-2.70	0.4849
ICTP (ng/ml)	8.3	0.946457	0.33-2.66	0.9159
Hb (g/dL)	12.1	1.02978	0.49-2.14	0.937
LDH (mg/dL)	188	0.66179	0.32-1.36	0.2614
Alb (g/dL)	3.8	1.01013	0.49-2.12	0.9782
CRP (mg/dL)	0.15	1.51564	0.67-3.56	0.3217
NLR (ng/dL)	2.6	0.542086	0.22-1.39	0.1957
PSA (ng/ml)	41.1	0.649808	0.31-1.37	0.2527
TST (ng/dL)	12	0.4	0.12-1.15	0.0891
Steroid use	+/-	1.58066	0.77-3.33	0.2143
Estramustine use	+/-	1.92878	0.91-4.01	0.0862
Previous Enza	+/-	3.05	1.38-7.32	0.0057		2.33	0.95-5.89	0.0657
BMI; body mass index, Pre-treatment course; previous treatment course, Mets; metastasis, ALP; Alkaline phosphatase, ICTP; I collagen telopeptide, LDH; Lactate Dehydrogenase , Alb; albumin, CRP; C-reactive protein , NLR; Neutrophil / Lymphocyte ratio, PSA:prostate-specific antigen , TST; Testosterone, * Statistical significancer p<0.05

## Sheet: Enza Abi PFS 1st line 
Supplementary Table 3. Predictive factors of PFS in Enzalutamide and Abiraterone among patients treated with initial AR-targeted therapy
	Univariate Analysis					Multivariate Analysis
	Cut off	HR	COI	P		HR	COI	P
Age	73	0.843115	0.57-1.25	0.3976
GS	9	0.770949	0.51-1.17	0.221
1st line PFS (m)	15.9	0.7428	0.49-1.13	0.163
Previous Docetaxel	+/-	1.22882	0.82-1.83	0.3205
Liver Mets	+/-	1.22808	0.59-2.29	0.5588
Visceral Mets	+/-	1.18789	0.67-1.98	0.5408
Lymph Mets	+/-	1.56471	1.03-2.35	0.0345		1.75385	0.94-3.28	0.0781
High Volume	+/-	1.15904	0.77-1.75	0.4753
EOD	2	1.36836	0.87-2.21	0.182
ALP (ng/dL)	258	1.08501	0.73-1.61	0.6877
ICTP (ng/ml)	6.6	1.15661	0.62-2.17	0.6482
Hb (g/dL)	11.9	0.916336	0.62-1.36	0.6639
LDH (mg/dL)	212	1.20962	0.81-1.80	0.3466
Alb (g/dL)	3.9	0.771935	0.51-1.16	0.2146
CRP (mg/dL)	0.1	1.84565	1.20-2.84	0.0054		2.02721	1.00-4.07	0.0487	*
NLR (ng/dL)	2.6	1.45702	0.89-2.40	0.1375
PSA (ng/ml)	33.2	1.1834	0.80-1.76	0.4035
TST (ng/dL)	13	0.436261	0.24-0.78	0.0052		0.387318	0.19-0.78	0.0086	*
Steroid use	+/-	1.1632	0.78-1.73	0.4546
Estramustine use	+/-	1.61722	1.08-2.42	0.019		0.563587	0.27-1.15	0.115
BMI; body mass index, Pre-treatment course; previous treatment course, Mets; metastasis, ALP; Alkaline phosphatase, ICTP; I collagen telopeptide, LDH; Lactate Dehydrogenase , Alb; albumin, CRP; C-reactive protein , NLR; Neutrophil / Lymphocyte ratio, PSA:prostate-specific antigen , TST; Testosterone, * Statistical significancer p<0.05

## Sheet: Enza Abi OS 1st line
Supplementary Table 4. Predictive factors of OS in Enzalutamide and Abiraterone among patients treated with initial AR-targeted therapy
	Univariate Analysis					Multivariate Analysis
	Cut off	HR	COI	P		HR	COI	P
Age	73	1.04468	0.54-2.03	0.8963
GS	9	1.01174	0.50-2.08	0.9742
1st line PFS (m)	15.9	0.626437	0.31-1.22	0.1713
Previous Docetaxel	+/-	2.75734	1.40-5.72	0.0031		1.73046	0.63-5.35	0.2925
Liver Mets	+/-	5.84005	2.41-12.80	0.0003		0.704262	0.11-13.90	0.7634
Visceral Mets	+/-	3.70436	1.69-7.54	0.0019		5.58037	0.27-40.65	0.2076
Lymph Mets	+/-	2.14652	1.09-4.28	0.0282		1.11544	0.36-3.16	0.8415
High Volume	+/-	3.27905	1.51-8.18	0.0019		0.888208	0.25-3.53	0.8591
EOD	2	2.61031	1.08-7.75	0.0315		2.23856	0.51-11.04	0.2876
ALP (ng/dL)	258	3.26366	1.64-6.94	0.0006		1.38198	0.56-3.58	0.4823
ICTP (ng/ml)	6.6	2.12107	0.66-8.00	0.2081
Hb (g/dL)	11.9	0.452198	0.23-0.88	0.0187		0.733467	0.25-2.01	0.5493
LDH (mg/dL)	212	1.88523	0.97-3.78	0.0602
Alb (g/dL)	3.9	0.567195	0.27-1.15	0.1165
CRP (mg/dL)	0.1	2.48494	1.22-5.29	0.0122		2.66381	0.97-8.07	0.058
NLR (ng/dL)	2.6	1.84346	0.76-4.64	0.1737
PSA (ng/ml)	33.2	3.8352	1.82-9.05	0.0002		2.58409	1.00-7.49	0.0505
TST (ng/dL)	13	0.905223	0.30-2.64	0.8551
Steroid use	+/-	1.10444	0.57-2.17	0.7679
Estramustine use	+/-	1.16973	0.60-2.30	0.6416
BMI; body mass index, Pre-treatment course; previous treatment course, Mets; metastasis, ALP; Alkaline phosphatase, ICTP; I collagen telopeptide, LDH; Lactate Dehydrogenase , Alb; albumin, CRP; C-reactive protein , NLR; Neutrophil / Lymphocyte ratio, PSA:prostate-specific antigen , TST; Testosterone, * Statistical significancer p<0.05

## Sheet: Supple Table 5
Supplementary Table 5. PSA response in the sequential use of novel AR targeted drugs.
	All patients	1st Abi	Enza→Abi	p-Value	1st Enz	Abi→Enza	p-Value
30%PSA response
% (median)	0.427	0.4286	0.2632	0.1589	0.4262	0.2857	0.3331
50%PSA response
% (median)	0.371	0.3571	0.2105	0.1862	0.377	0.2857	0.5208
PFS
week (median)	12.4	15.7	9.93	0.0764	12	11.1	0.2726
95% CI	15.5-20.9	12.2-24.3	8.47-16.0		15.1-21.3	7.5-19.3
PFS; prgression free survival, Enza; Enzalutamide, Abi; Abiraterone, 1st Abi/Enza; Abi/Enz as 1st line therapy, Enz→Abi; Abi use after Enz, Abi→Enza; Enza use after Abi.
